# Supplementary material for: Transcriptional analysis of viral mRNAs reveals common transcription patterns in cells infected by five different filoviruses
Source: PLoS One. 2018 Aug 2;13(8):e0201827. doi: 10.1371/journal.pone.0201827 (PMC6072132; doi:10.1371/journal.pone.0201827)
Supplement: S1 Table — (XLSX) [file pone.0201827.s001.xlsx]

## Sheet: Sheet 1
Supplementary Table 1. Mapping statistics (infected cells)
Huh7 cells infected at low moi
Contig	Days post-infection	Reference length	Consensus length	Fraction of ref. covered	Total reads	Mapped reads	Average coverage
EBOV	1		18878	1	3901026	63794	445.522
	2	18957	18943	1	4421278	1059874	7583.2
	3		18937	1	3994308	1156266	8278.54
SUDV	1		16401	0.9	4910120	2497	18.0099
	2	18875	18821	1	3258500	45764	327.475
	3		18854	1	2907100	500109	3619.19
BDBV	1		17395	0.9	3305234	5039	35.9416
	2	18940	18903	1	3542290	93434	664.512
	3		18934	1	3090962	410604	2931.93
RESTV	1		16633	0.9	4819440	4823	33.6111
	2	18872	18872	1	7876608	160293	1127.98
	3		18864	1	3429532	434078	3108.85
Mpg cells infected at low moi
Contig	Days post-infection	Reference length	Consensus length	Fraction of ref. covered	Total reads	Mapped reads	Average coverage
EBOV	1		18898	0.996888	3454016	133168	950.27
	2	18957	18918	0.997943	2637318	258479	1851.22
	3		18938	0.998998	5299316	2385239	17683.6
SUDV	1		18449	0.97743	3176602	12320	91.9193
	2	18875	18823	0.997245	2216672	202533	1498.48
	3		18816	0.996874	3317416	1163223	8362.83
BDBV	1		15199	0.802376	3317006	2135	15.1074
	2	18940	18653	0.984794	3560544	47074	329.588
	3		18885	0.997043	3302196	569547	4266.1
RESTV	1		18737	0.992847	3732056	37418	272.922
	2	18872	18844	0.998516	3472658	331254	2344.99
	3		18851	0.998887	3391650	733481	5558.05
VeroE6 cells infected at high moi
Contig	Incubation temp. (°C)	Reference length	Consensus length	Fraction of ref. covered	Total reads	Mapped reads	Average coverage
EBOV	37	18957	18932	0.998681	2483608	272206	2047.39
	40		18941	0.999156	2543364	35238	262.071
SUDV	37	18875	18850	0.998675	2313890	179361	1360.19
	40		18839	0.998093	2043854	165591	1237.33
BDBV	37	18940	18919	0.998838	2014836	365870	2684.38
	40		18932	0.999525	2645540	127270	937.048
RESTV	37	18872	18848	0.998728	2302808	172719	1259.89
	40		18854	0.999046	2446506	109194	799.064
