# Supplementary material for: Transcriptional analysis of viral mRNAs reveals common transcription patterns in cells infected by five different filoviruses
Source: PLoS One. 2018 Aug 2;13(8):e0201827. doi: 10.1371/journal.pone.0201827 (PMC6072132; doi:10.1371/journal.pone.0201827)
Supplement: S2 Table — (XLSX) [file pone.0201827.s002.xlsx]

## Sheet: Sheet 1
Supplementary Table 2. Mapping statistics (virus production)
Huh7 cells infected at low moi
Contig	Days post-infection	Reference length	Consensus length	Fraction of ref. covered	Total reads	Mapped reads	Average coverage
EBOV	1		18922	1	192804	20071	149.972
	2	18957	18926	1	768404	28715	215.168
	3		18956	1	3500904	3164326	23426.7
SUDV	1		18659	1	76828	1958	14.8454
	2	18875	18777	1	301092	8308	61.2246
	3		18828	1	490938	86783	638.676
BDBV	1		18876	1	361306	10354	75.5254
	2	18940	18883	1	488582	7285	53.7598
	3		18931	1	571984	207367	1525.7
RESTV	1		18459	1	150198	1532	11.0914
	2	18872	17929	0.9	2273974	1297	8.58621
	3		18872	1	1616338	374793	2717.01
Mpg cells infected at low moi
Contig	Days post-infection	Reference length	Consensus length	Fraction of ref. covered	Total reads	Mapped reads	Average coverage
EBOV	1		18957	1	1333696	1227427	9060.43
	2	18957	18957	1	1417278	1309230	9732.68
	3		18956	0.999947	1646988	1420838	10467.3
SUDV	1		18874	0.999947	792628	650097	4845.99
	2	18875	18874	0.999947	885684	738517	5534.07
	3		18857	0.999046	787340	462549	3402.91
BDBV	1		18938	0.999842	1531766	1062830	7772.96
	2	18940	18939	0.999894	1546486	654987	4813.32
	3		18939	0.999894	770254	458563	3384.72
RESTV	1		18872	1	2140332	1888405	13660.9
	2	18872	18872	1	1801132	1496341	10722.9
	3		18864	0.999576	1639136	1361630	9958.64
