# Supplementary material for: Transcriptional analysis of viral mRNAs reveals common transcription patterns in cells infected by five different filoviruses
Source: PLoS One. 2018 Aug 2;13(8):e0201827. doi: 10.1371/journal.pone.0201827 (PMC6072132; doi:10.1371/journal.pone.0201827)
Supplement: S3 Table — (XLSX) [file pone.0201827.s003.xlsx]

## Sheet: Sheet1
Supplementary Table 3
	Additional InDel variants in EBOV genome						EBOV		Variation controls
				Freq %			Freq %		Freq %
Gene / Region	Position	Allele change	Predicted protein	Huh7 cells	Mpg cells		Virus stock		Plasmid DNA	In-vitro transcript
NP / 3'UTR	3021	6Ax7A	−	−	1.67742		−		−	1.95477
VP40 / 5'UTR	4429	6Ux7U	−	−	2.06021		−		−	−
VP40 / 3'UTR	5889	6Ax5A	−	1.02564	−		−		−	−
GP / CDS	6378	6Ax7A	Truncated GP	−	2.17548		1.34247		−	3.0023
GP / CDS	6918	7Ax8A	GP	20.349	19.6644		2.58179		−	2.0481
GP / CDS	6918	7Ax9A	ssGP	1.61798	2.43997		−		−	−
VP30 / 5'UTR	8378	6Ax7A	−	−	3.67627		−		−	1.03269
VP30 / 5'UTR	8463	6Ax7A	−	1.39241	3.15341		−		−	5.44089
VP30 / CDS	8767	6Ax7A	Truncated VP30	−	2.39521		−		−	1.13336
VP24 / 5'UTR	10337	6Ax7A	−	1.30454	1.86382		1.33705		−	1.41372
VP24 / 3'UTR	11491	6Ax7A	−	−	2.62238		2.35801		−	−
L / CDS	11981	6Ax7A	Truncated L	1.40187	2.49187		2.59576		−	−
L / CDS	12146	6Ux7U	Truncated L	3.0581	1.0661		2.33481		−	−
L / CDS	12748	6Ax7A	Truncated L	−	1.36426		−		−	1.31801
L / CDS	13986	7Ax8A	Truncated L	2.00617	2.68362		3.25473		−	2.03453
L / CDS	17521	6Ux7U	Truncated L	1.72414	3.43915		−		−	−
L / CDS	18016	nAx-A	Truncated L	1.4	−		2.13523		−	−
L / 3'UTR	18277	6Ax7A	−	−	2.9304		1.35402		−	1.26655
